# Supplementary material for: Agricultural Workers’ Perspectives on Stressors, Stress Management Topics and Support Options: A Case Study from the Western U.S
Source: Int J Environ Res Public Health. 2025 Jul 25;22(8):1180. doi: 10.3390/ijerph22081180 (PMC12386628; doi:10.3390/ijerph22081180)
Supplement: Supplementary file 1 [file ijerph-22-01180-s001.zip]

Archive with 1 entries (1 files):
- ijerph-3755330-supplementary.pdf
